# Supplementary material for: Psychometric data on knowledge and fear of coronavirus disease 2019 and perceived stress among workers of filipino origin in Hong Kong
Source: Data Brief. 2020 Oct 9;33:106395. doi: 10.1016/j.dib.2020.106395 (PMC7546663; doi:10.1016/j.dib.2020.106395)
Supplement: Supplementary file 1 [file mmc1.xml]

<?xml version="1.0" encoding="utf-8" standalone="no"?>
<data>
  <datasets>
    <author>davidcy3@me.com</author>
    <type>1</type>
    <dataset>
      <name>Psychometric Data on Knowledge and Fear of Coronavirus Disease 2019 and Perceived Stress Among Workers of Filipino Origin in Hong Kong</name>
      <caption />
      <description>Data were obtained from 110 respondents who self-identified as domestic helpers of Filipino origin currently working in Hong Kong. The data were collected on 18th July 2020.</description>
      <filetype>
        <name />
      </filetype>
      <filesize />
      <source>0</source>
      <sourcename>Original Data</sourcename>
      <access>
        <type>1</type>
        <name>Data available in data repository</name>
        <reponame>OSF</reponame>
        <PersistentId>10.17605/OSF.IO/M2V3H</PersistentId>
        <deeplinkurl>https://osf.io/m2v3h/?view_only=9e48fc707cef437bb3e51510abb959aa</deeplinkurl>
      </access>
    </dataset>
  </datasets>
</data>
